# Supplementary material for: Comparison of the use of manikins and simulated patients in a multidisciplinary in situ medical simulation program for healthcare professionals in the United Kingdom
Source: J Educ Eval Health Prof. 2021 Apr 20;18:8. doi: 10.3352/jeehp.2021.18.8 (PMC8175761; doi:10.3352/jeehp.2021.18.8)
Supplement: Supplementary file 1 [file jeehp-18-08-dataset1.xlsx]

## Sheet: Sheet1
Timestamp	1. On which ward did you receive the simulation teaching?	If 'other'	2. What was the topic of the simulation teaching?	If 'other'	3. What is your role? (optional)	4. The content was set at an appropriate level	5. The simulated scenario was relevant to my clinical practice	6. How would you rate your confidence at ASSESSING and/or MANAGING this type of patient? [BEFORE session]	6. How would you rate your confidence at ASSESSING and/or MANAGING this type of patient? [AFTER session]	CHANGE IN CONFIDENCE IN ASSESSING AND MANAGING	7. I feel that important topics were addressed in the debrief/teaching	8. I enjoyed the session	9. Simulation should be a regular part of ward based training	10. Did you use an actor or a manikin for today's session?	11. Which do you believe would make you feel more COMFORTABLE during this scenario?	12. Using an ACTOR would be most beneficial to my LEARNING in this scenario	Reason for response	13. Using a MANIKIN would be most beneficial to my LEARNING in this scenario	Reason for response	Difference in feeling of benefit for actor vs manikin (positive for actor, negative for manikin)	14. Participating in this teaching session has contributed to me feeling valued as a member of UHBT staff	Reason for response	15. Is there anything you found particularly useful / helpful?	16. How could we improve this teaching session? Please list any scenarios you would like to see in the future?	17. Please list two key lessons/take home messages from today that you will aim to apply to your future clinical practice
2019/09/10 2:37:17 pm GMT	A522		anaphylaxis		Nursing Assistant	5	5	2	4	2	5	5	5	Actor	Actor	5	More realistic	1	Less lifelike	4			Being in a team	Having longer to talk through before	Be more confident and speak up if I feel something isn't right
2019/09/10 2:38:46 pm GMT	A522		anaphylaxis		Doctor	5	5	3	4	1	5	5	5	Actor	No opinion	5	more realistic	2		3			debrief afterwards	Upper GI bleed and other emergencies	Better to put out an arrest call than not, ask for help
2019/09/10 2:41:10 pm GMT	A522		anaphylaxis		Registered Nurse	5	5	3	4	1	5	4	4	Actor	Actor	4		2		2			Debrief afterwards		Can call 2222 for most things. Doesn't have to be an arrest
2019/09/10 2:42:40 pm GMT	A522		anaphylaxis		Registered Nurse	4	4	2	4	2	5	4	5	Actor	Actor	4	Able to take more seriously	2		2			Finding out that nurses can give adrenaline without a prescription	More information about the patient to make it more realistic	Able to give adrenaline Not to be afraid to escalate if you think you're not receiving enough help
2019/09/24 2:52:52 pm GMT	A512		Asthma		Nursing Assistant	5	5	4	5	1	5	4	4	Actor	Actor	4	created a more realistic scenario. added pressure	3	perhaps create a less pressured environment	1			what steps to take	very good
2019/09/24 2:54:20 pm GMT	A512		Asthma		Nursing Assistant	5	5	2	3	1	4	4	5	Actor	Actor	5	more realistic	2	would be harder to take seriously	3			Just that I received a lot of information	As many as possible related to my ward but also seperate important ones	How to inform nurse What to do in this situation
2019/09/24 2:58:09 pm GMT	A512		Asthma		Student nurse	5	5	3	3	0	5	5	5	Actor	Actor	5	more engaging & realistic	3	Less engaging, gives less of an idea of how the patient is doing eg speaking in sentences etc	2			Received a lot of info	COPD exacerbation / cardiac arrests As many as possible	Clinical guidelines for asthma What to do in that situation (asthma exacerbation)
2019/09/24 3:00:12 pm GMT	A512		Asthma		Doctor	4	4	3	4	1	4	4	4	Actor	Actor	3	Better for communication but manikin better for physically doing full assessment	3		0			Reminder of acute asthma assessment	Perhaps make us physically do assessment (even though on well patient (actor))	Comments regarding early ITU involvement of these patients as difficult to intubate
2019/09/24 3:03:01 pm GMT	A512		Asthma		Registered Nurse	4	5	4	4	0	5	4	4	Actor	Actor	4		3		1			all of it		team work good communication
2019/09/24 3:46:02 pm GMT	D603		Intubation Preparation		Registered Nurse	5	5	3	3	0	4	4	5	Actor	No opinion	4	more realistic, as actor can make appropriate noises such as stridor	2	rely on simulation team to explain how patient is feeling and what they are experiencing	2			found it useful working in a team	#NAME?	Have more confidence Dont be afraid to ask for help
2019/09/24 3:49:09 pm GMT	D603		Intubation preparation		Registered Nurse	5	5	4	4	0	5	5	5	Actor	Actor	5	Lack of communication and visual cues were very important and would not be so effective with manikin	1	as above	4			involvement of MDT to demonstrate realistic pathway	-	Ascertain baseline ASAP dont forget family members
2019/09/24 3:51:26 pm GMT	D603		Intubation Preparation		Registered Nurse	4	3	3	3	0	4	4	4	Actor	Actor	4		3		1			working in a team	ward specific scenarios	Crash trolley introduce self to crash team
2019/09/24 3:53:55 pm GMT	D603		Intubation preparation		Registered Nurse	5	5	4	4	0	5	5	5	Actor	Actor	5	More versatile for teaching scenarios	1	less realistic and limits teaching	4			debrief and resus trolley review	small issues around this being acted rather than real i.e. where to stick ecg, pads, obs etc	Need for nursing a-e assessment whilst waiting for Drs need for a lead
2019/10/02 10:54:34 am GMT	D502		Extravasation		Pharmacist	4	4	2	4	2	4	4	4	Actor	Actor	4	make it more realistic	3	no facial expression to give it a realistic scenario	1
2019/10/02 10:56:41 am GMT	D502		Extravasation		Registered Nurse	5	5	3	4	1	5	5	5	Actor	Manikin	4		3		1			Familiar surroundings, know where styff lives etc.. all the info, wasnt very confident before	spillage	Read protocol /policy when i can find time. use people to help you
2019/10/03 11:57:51 am GMT	D502		Extravsation		Registered Nurse	4	5	3	4	1	5	5	5	Actor	Actor	5	makes experience more realistic	2	not simulating a real experience	3			talking through procedure afterwards discussing protocol	Excellent learning environement trainers were effective maybe more explanation of what would be entailed before commencing scenario	will read in detail extravasation policy familiarise myself with online form
2019/10/03 11:59:54 am GMT	D502		Extravasation		Pharmacist	4	4	1	3	2	5	5	5	Actor	Actor	4		3		1			The discussion at the end to help recap what had happened clea feedback and interesting content good feedback to nurses involved		where the prtocol is(how to find on DMS) and pharmacist involvement if needed out of hours
2019/10/03 12:03:04 pm GMT	D502		Extravasation		Pharmacist	5	4	1	3	2	5	5	5	Actor	Actor	5	manage patient expections and make the experience more authenetic	2	not reflective of real life	3			feedback and open discussion at the end	an extravasation requiring savine and a noncytotoxic	to keep the patient calm and informed at all times to review key guidelines regularly
2019/10/03 12:04:22 pm GMT	D502		Extravasation		Registered Nurse	5	5	3	4	1	5	5	5	Actor	Actor	5		2	it doesnt look like a real scenario	3			using an actor and a real environment		how to use the policy and the importance of team work
2019/10/03 12:06:19 pm GMT	D502		Extravasation		Registered Nurse	5	5	3	5	2	5	5	5	Actor	Actor	5		3		2			It felt like real life situation using a actor because they could communicate with you	excellent - cant fault at all anaphylaxis dealing with difficult converations - pateints/relavatives /staff	Knowing protocol in deatil practicing on each other to keep abreast
2019/10/03 12:07:00 pm GMT	D502		Extravasation		Registered Nurse	5	5	2	3	1	4	4	4	Actor	Actor	5		3		2
2019/10/03 12:09:52 pm GMT	C808		Sepsis		Student Nurse	5	5	2	4	2	5	5	5	Actor	Actor	5	You are able to act in the same way you would in real life	3		2			The scenario was really useful and having the debrief was really useful and i feel more confident	Nothing it was really helpful and I learnt something new	blue scale 2 stickers
2019/10/03 12:11:02 pm GMT	C808		Sepsis		Registered Nurse	5	5	3	4	1	5	5	5	Actor	No opinion	3		3		0			tips on documentation expectations	cardiac arrest	use a to e assessment, talk out loud your thought processes
2019/10/03 12:12:32 pm GMT	C808		Sepsis		Registered Nurse	5	5	4	4	0	5	5	5	Actor	Actor	5	it gives us real time feedback which helps to make it look as areal as possible	1	it doesnt react to my questions / interruptions	4			the pupils tip (double checking). i didnt know that		ABCDE structure assessment sepsis 6 pathway
2019/10/03 12:14:02 pm GMT	C808		Sepsis		Registered Nurse	5	5	4	4	0	5	5	5	Actor	Actor	5		4		1			It was educational		check gcs twice to get the good results
2019/10/03 12:16:39 pm GMT	C808		Sepsis		Student Nurse	5	5	1	4	3	5	5	5	Actor	No opinion	5	its helpful to have a person giving verbal and non verbal responses	2	feels unrealistic	3					revise sepsis 6 revise steps to take for deteriorating patient using ABCDE
2019/10/10 2:09:21 pm GMT	A602		Unresponsive patient		Registered Nurse	5	5	2	2	0	5	4	4	Actor	Actor	5	They can respond and feels more realistic	1		4			Debrief at the end	Scenarios where you cannot get appropriate help and how to escalate further	Working team and early escalation
2019/10/10 2:09:37 pm GMT	A602		Unresponsive patient		Student Nurse	4	5	2	3	1	5	5	5	Actor	Actor	5		3		2			Understanding the whole scenario		Practice, improvement
2019/10/10 2:10:16 pm GMT	A602		Unresponsive patient		Registered Nurse	5	5	3	4	1	5	5	5	Actor	Actor	5	It looks more real life scenario	3	Makes me feel is not real	2			No	Unresponsive patient in a bus station	Will escalate more quickly next time
2019/10/10 2:28:38 pm GMT	A602		Unresponsive Patient		Nursing Assistant	5	5	5	5	0	5	4	4	Actor	Actor	5	Act as real patient	3	doesnt react as a real person	2					1. Keep calm. Really important! 2. I work as a team. if teamwork works,everything has a better chance for success.
2019/10/10 2:28:49 pm GMT	SBCH - 100		Fall		Occupational Therapist	5	5	3	4	1	5	5	5	Actor	Actor	5	feedback from person being hoisted	1	because you wouldn't get the feedback	4			debrief	deteriorating patient	#NAME?
2019/10/10 2:32:21 pm GMT	SBCH - 100		Fall		Doctor	4	4	4	4	0	5	5	5	Actor	Actor	4	more clinically suited for some scenarios eg falls	4	depending on clinical scenario, useful to have to simulated actual management	0			working as part of a team with constructive feedback	n/a	clear communication and leading a scenario mindfulness and approach to log rolling technique
2019/10/10 2:35:14 pm GMT	SBCH - 100		Fall		Registered Nurse	5	5	4	4	0	5	5	4	Actor	Actor	5		3	doesn't communicate issues	2					keep calm + communicate
2019/10/10 2:37:49 pm GMT	SBCH - 100		Fall		Student Nurse	5	5	3	4	1	5	5	5	Actor	Actor	5		2		3			the reading of the scenario and the acting	a cardiac arrest scenario	- team work is very important in an emergency scenario - know patient's previous medical history is helpful during emergency situations
2019/10/16 1:54:53 pm GMT	A528		Dealing with seizure		Registered Nurse	5	5	4	5	1	5	5	5	Actor	Actor	5		4		1
2019/10/22 1:37:37 pm GMT	A522		Hypoglycaemia		Nursing Assistant	5	5	3	4	1	5	5	5	Actor	Manikin	3		5		-2			Revising protocol	GI bleed	follow ABCDE assessment and Obs straight away
2019/10/22 1:37:46 pm GMT	A522		Hypoglycaemia		Registered Nurse	5	5	3	4	1	5	5	5	Actor	No opinion	5	More people to discuss the simulation and get feedback from	3	Impartial	2			Good feedback	More Gastro/Hepatology scenarios	To check for medical history cards on patients and always follow up hypos with starchy food
2019/11/04 3:33:25 pm GMT	Other		COPD Exacerbation		Occupational therapist	5	5	3	4	1	5	5	5	Actor	Actor	5	Reaction	2		3	5		Feedback and option for further learning		Understanding respiratory and being firm in limitations and boundaries
2019/11/04 3:33:34 pm GMT	Other		Other		Occupational therapist	5	5	2	4	2	5	5	5	Actor	Actor	5	Made it more real	1	Not able to act like a person	4	5	Actual OT training!	Discussion at the end, and being able to observe
2019/11/04 3:34:39 pm GMT	Other		COPD Exacerbation		Occupational therapist	5	5	4	4	0	5	5	5	Actor	Actor	5	Conversational role play, believable	1		4	5		Sharing ideas		Oxygen use and breathing exercises
2019/11/04 3:36:02 pm GMT	Other		Other		Occupational therapist	3	4	4	4	0	4	2	1	Actor	Manikin	1	It feels like doing amateur dramatics which is ok for people who enjoy it but it feels like that is being judged and people who are naturally more introverted are at a disadvantage although they could be good OTs.	3		-2	1	I would find classroom teaching more beneficial and less stressful	the Opportunity to ask about resp	Non simulation
2019/11/04 3:46:42 pm GMT	Other		COPD Exacerbation		Occuptional therapist	5	5	4	5	1	4	4	5	Actor	Actor	5	Can make it more real life as possible so that you can adapt responses according to the actors response	1	See above	4	4		Consolidated some of my knowledge but made me want to know more about respiratory management	There was quite a focus on medical management of copd exacerbation, would have been useful to have had a more therapy focus eg anxiety management	Check sats regularly and be more confident to put a patient on a low level of oxygen if their days drop below their target.
2019/11/07 8:37:09 am GMT	BEH ED		Hypoglycaemia		Registered Nurse	5	5	3	5	2	5	5	3	Actor	Actor	4	More realistic	3		1	4
2019/11/07 8:38:37 am GMT	BEH ED		Hypoglycaemia		Doctor	4	5	4	5	1	5	4	5	Actor	Actor	5	Near real life scenario is better	4	Itâ€™s good for practice of manoeuvres but dealing with a living individual also gives a sense of time delays in each step of managing an emergency	1	5	A sense of teamwork prevailed	The drug dosage	More frequent simulations	Checking the pupils and GCs scoring
2019/11/07 8:39:56 am GMT	BEH ED		Hypoglycaemia		Registered Nurse	4	5	4	4	0	5	5	5	Actor	Actor	5	Made it more real	4	Scenario evolves in front	1	4		Discussion after the scenario	Aggressive prisoner	Team work. Make sure to have a clear team leader
2019/11/07 8:45:33 am GMT	BEH ED		Hypoglycaemia		Registered Nurse	5	5	4	4	0	5	5	4	Actor	Actor	5	More realistic	3	More realistic	2	4	I felt helpful in assessing patient	Yes highlights shortfalls eg.unable to do ECG. Addresses local issues ie. where to get eg sandwiches	PE	Location of essential items Teamwork
2019/11/07 11:30:13 am GMT	SBCH - 200		Sepsis		Nursing Assistant	5	5	3	4	1	4	4	5	Actor	Actor	5	Better to have a person	3	Not in some scenarios	2	4				Using our team and there skills
2019/11/07 11:30:24 am GMT	SBCH - 200		Sepsis		Student Nurse	5	5	2	4	2	5	4	5	Actor	No opinion	4		2	Less practice at reassuring patient	2	4		The debrief was good at learning ways to improve		Get the resus trolley. State recommendation at the start of SBAR as well.
2019/11/07 11:31:28 am GMT	SBCH - 200		Sepsis		Bleep holder	5	5	3	4	1	5	5	5	Actor	Actor	4		4		0	5		Using the right resources		Team work / build up confidence
2019/11/07 3:01:14 pm GMT	SBCH - 100		Fall		Occupational therapist	5	5	3	4	1	5	5	5	Actor	Actor	5	Real time response and feedback on how the person felt	1	For the opposite reasons to above	4	5				Identifying a lead person AcBCDE and a systematic approach
2019/11/07 3:01:24 pm GMT	SBCH - 100		Fall		Speech and language therapist	5	5	1	2	1	5	4	5	Actor	Actor	5	Real life communication	1	No communication	4	5	Better prepared for emergencies	What to do as an extra person in a situation like this, how to be useful	Cardiac arrest, seizure	How to call the falls team, how to stabilise the head
2019/11/07 3:01:29 pm GMT	SBCH - 100		Fall		Speech therapist	5	5	2	2	0	5	5	5	Actor	Actor	5	More realistic	2	Itâ€™s better than nothing	3	5	I feel more skilled in dealing with this scenario	The debrief		Strong communication, fall response team
2019/11/07 3:03:32 pm GMT	SBCH - 100		Fall		Bleep holder	5	5	4	5	1	5	5	5	Actor	Actor	5	I can communicate with the actor	1	Need to communicate with us	4	5		To continue doing sims at sbch	Keep going	Confidence / team communication
2019/11/07 3:03:39 pm GMT	SBCH - 100		Fall		Registered Nurse	5	5	3	5	2	5	5	5	Actor	Actor	5	They can hopefully respond to questions asked	1	I think itâ€™s valuable to have a human being	4	5		Thought the session was very good and relevant to my place of work		Calls team...holding the head in the correct way
2019/11/07 3:03:56 pm GMT	SBCH - 100		Fall		Registered Nurse	4	5	3	4	1	4	4	5	Actor	Actor	5		1		4	4		Communication and team working	Basic life support	ACSBC
2019/11/07 3:05:33 pm GMT	SBCH - 100				Student Nurse	5	5	3	4	1	5	5	5	Actor	Actor	5		3		2	5
2019/11/13 4:12:09 pm GMT	A528		Other	Reactions to blood transfusion	Therapy technician	5	3	1	3	2	4	5	5	Actor	Actor	5	Actor can improvise to suit the session	3		2	3				Always pay attention to patients condition
2019/11/13 4:13:23 pm GMT	A528		Other	Blood transfusion reactions	TNA	5	5	2	4	2	4	5	5	Actor	No opinion	4	Easier to practice on a real person	3	Can be difficult but will still work	1	4		Knowing the reactions		Knowing what to look out for if a patient has a reaction
2019/11/18 2:34:02 pm GMT	CCU		Other	SOB	Registered Nurse	5	5	4	5	1	5	5	5	Actor	Actor	5		4		1	5			Cardiac Arrest	ABCD assessment to complete
2019/11/20 11:08:43 am GMT	A513		Other	Occupational therapies. Respiratory deteroriarion	Occupational Therapist	5	5	3	4	1	5	4	4	Actor	Actor	4		3		1	3		being able to discuss openly	deteriorating patient	listening to your own clinical reasoning; SOB technique + exercises
2019/11/20 11:11:48 am GMT	A513		Other	Occupational therapist.Respiratory deterioration	Occupational Therapist	4	4	4	4	0	4	4	4	Actor	Actor	4		2		2	3		the discussion / feedback		calming hand, team working, communication, information & patient checking
2019/11/20 11:15:41 am GMT	A513		Other	Occupational therapies. Respiratory deterioration	Occupational Therapist	4	5	3	4	1	4	4	5	Actor	Actor	5	feels as close to reality as can be achieved	5		0	4		the feedback and group discussion	deteriorating patient	reviewing obs, using clinical judgement on observing patients
2019/11/20 11:18:43 am GMT	A513		Other	Occupational therapist. respiratory deterioration	Occupational Therapist	5	5	4	4	0	4	4	4	Actor	Actor	4	they can adapt the scenario	2	no feedback response	2	3				always continue checking patient's condition for decline
2019/11/20 11:21:36 am GMT	A513		Other	Occupational therapist. Respiratory deterioration	Occupational Therapist	4	5	3	4	1	4	4	4	Actor	Actor	4	feels more realistic	3		1	3			n/a
2019/11/20 12:07:55 pm GMT	BEH ED		Other	decreased GCS	Registered Nurse	4	4	4	4	0	4	4	4	Actor	Manikin	4		4		0	3			head injury	more scenarios
2019/11/21 2:43:28 pm GMT	A604		Hypoglycaemia		Registered Nurse	5	5	2	3	1	5	5	5	Actor	No opinion	4		2		2	3		The whole session		Always check prescription and administration match
2019/11/21 3:08:05 pm GMT	A604		Hypoglycaemia		Nursing Assistant	5	5	3	4	1	5	5	5	Actor	Actor	5		2		3	4
2019/11/21 3:09:06 pm GMT	A604		Hypoglycaemia		Nursing Assistant	5	5	2	5	3	4	4	4	Actor	Actor	4		2		2	5		hypobox	epilepsy
2019/11/21 3:10:42 pm GMT	A604		Hypoglycaemia		Registered Nurse	3	4	4	4	0	5	5	5	Actor	Manikin	4		4		0	4		good debrief		double checking Px fuids look holistically at patient
2019/11/21 3:12:17 pm GMT	A604		Hypoglycaemia		Student Nurse	3	5	1	2	1	4	4	5	Actor	Actor	4		3		1	4		learning about the hypo box for the very first time		#NAME?
2019/11/27 11:12:45 am GMT	SBCH - 100		Sepsis		Registered Nurse	5	5	3	4	1	5	5	5	Actor	Actor	5		5		0	4		Sims team very reassuring		Abode and keep commiunication clear
2019/11/27 11:12:52 am GMT	SBCH - 100		Sepsis		Registered Nurse	5	5	2	3	1	5	5	5	Actor	Actor	5		1		4	4
2019/11/27 11:16:23 am GMT	SBCH - 100		Sepsis		Registered Nurse	5	5	3	5	2	5	5	5	Actor	Actor	5	It felt more realistic then using a manikin.	3		2	5		Sepsis 6	Fall, Cardiac arrest	Raising legs above heart level is like giving 250mls bolus fluid, Give IV antibiotics .within one hour
2019/11/27 11:18:48 am GMT	SBCH - 100		Sepsis		Registered Nurse	5	5	4	5	1	5	5	5	Actor	Actor	5		2		3	5
2019/11/28 9:39:51 am GMT	Other	A606	Hypoglycaemia		Trainee nurse associate	5	5	4	4	0	5	4	5	Actor	No opinion	3		3		0	5
2019/11/28 9:40:00 am GMT	Other	A606	Fall		Registered Nurse	5	5	4	5	1	5	5	5	Actor	No opinion	3		3		0	5
2019/11/28 9:40:12 am GMT	Other	A606	Fall		Registered Nurse	5	5	4	5	1	5	4	4	Actor	No opinion	5		2		3	5		Re discussing the scope.		How to use the scope Best way to manage falls
2019/11/28 9:40:16 am GMT	Other	A606	Fall		Registered Nurse	5	5	4	4	0	5	5	5	Actor	Actor	5	More realistic	3	Not imitating real scenario	2	5		Going over th training Iâ€™ve add before to refresh	Brain injury	Structure
2019/11/28 9:41:02 am GMT	Other	A606	Hypoglycaemia		Nursing Assistant	4	4	3	4	1	4	4	5	Actor	Actor	5	It is more practical	5		0	5
2019/11/28 9:43:06 am GMT	Other	A606 Pre op	Fall		Student Nurse	5	5	2	4	2	5	5	5	Actor	Actor	4		3		1	5		Yes, hypoglycaemia and protocol A-E assessment		Systematic assessment About Manual handling how to lift a patient in suspect of head, spine and hip injury.
2019/12/03 11:41:01 am GMT	Other	A312T&O Outpatients	Hypoglycaemia		Nursing Assistant	5	5	4	5	1	4	5	5	Actor	Actor	4		3		1	4		More information about News	Nothing	Hypo and get help ensuring general observations is done
2019/12/03 11:42:12 am GMT	Other	A312	Anaphylaxis		Registered Nurse	5	5	3	3	0	5	5	5	Actor	Actor	5		3		2	5		Telling/advising colleagues to be familiar with the News, and see again how scoop is applied, 9	I can't think of any at the mo	To get back and familiar with the News, scoop application
2019/12/03 11:42:16 am GMT	Other	A312	Hypoglycaemia		Plaster tech	5	5	3	4	1	5	5	5	Actor	Actor	5	Can relate to an actor	2	Not real	3	5	Nice doing a team event		Keep it as it is	NEWS form info and blood sugar levels
2019/12/03 11:45:12 am GMT	Other	A312 Trauma Outpatients	Hypoglycaemia		Orthopaedic practitioners	4	5	3	4	1	5	5	5	Actor	Actor	4	Actually moving a person unwell is harder than a manikin	4	Wonâ€™t feel so conscientious with touching	0	4	The fact it was demonstrated in the department.	Discussions afterwards	Session was really good,	More aware of the News score form/ more confident
2019/12/03 11:47:02 am GMT	Other	A312	Hypoglycaemia		Registered Nurse	5	5	4	5	1	5	5	5	Actor	Actor	5	More realistic	1	Rather have a real person	4	5		It helps your confidence in the discussion of the topic, and reinforcing the knowledge that you have.	#NAME?	How to use a scoop, recap on Mews
2019/12/03 1:01:21 pm GMT	Other	A312	Hypoglycaemia		Plaster Tech	4	5	4	5	1	5	5	5	Actor	Actor	5	Dont really know how much a manikin can do	3		2	4		Just going through this situation in a different department has been helpful	#NAME?	#NAME?
2019/12/04 2:27:43 pm GMT	A515		Fall		Doctor	5	5	4	5	1	4	4	5	Actor	Actor	4		4		0	4		MDT approach, real obs		Management of falls when hip injury occurred; management of hypoglycaemia including if NBM and IV access not possible
2019/12/04 2:47:41 pm GMT	A515		Fall		Nursing Assistant	5	5	2	4	2	5	4	5	Actor	No opinion	4		4		0	4
2019/12/04 2:49:33 pm GMT	A515		Hypoglycaemia		Registered Nurse	5	5	4	4	0	5	5	5	Actor	No opinion	5		2		3	5
2019/12/05 4:09:10 pm GMT	C808		Transfusion Reaction		Nursing Assistant	4	4	3	4	1	4	4	4	Actor	Actor	5		2		3	4	Helpful	Yes	Nope	Check the reaction and what to do
2019/12/05 4:09:46 pm GMT	C808		Transfusion Reaction		Registered Nurse	4	5	2	3	1	5	5	5	Actor	Manikin	5		5		0	5
2019/12/05 4:10:06 pm GMT	C808		Transfusion Reaction		Registered Nurse	5	5	1	3	2	5	5	5	Actor	Actor	5	I prefer seeing the person as they can give a more detailed response	3		2	5				Always check the blood with the label. Always get a doctor if unsure.
2019/12/05 4:11:07 pm GMT	C808		Transfusion Reaction		Student Nurse	4	4	1	3	2	4	4	4	Actor	No opinion	4		4		0	4				Blood transfusions reaction
2019/12/05 4:12:46 pm GMT	C808		Anaphylaxis		Registered Nurse	5	5	3	3	0	5	5	5	Actor	Actor	5		2		3	4			CPR
2020/01/02 2:47:21 pm GMT	A604		Intracranial Bleed		Nursing Assistant	5	5	2	4	2	5	5	5	Actor	Actor	5	Actor can answer if requested	1		4	5		Using the real scales/ drug charts		Epilepsy and sepsis
2020/01/02 2:47:42 pm GMT	A604		Other	Neuro Adult Obs	Nursing Assistant	5	5	2	4	2	5	5	5	Actor	Actor	5	Actor can imitate sounds better	3	It would be difficult check the eyes for example	2	5
2020/01/16 2:36:47 pm GMT	A604		Anaphylaxis		Student Nurse	5	5	2	4	2	4	4	4	Actor	Actor	5	Realistic	1	Unrealistic	4	4	Active learning and participation	Talking it all through	Not in a staff room in a more clinical feeling environment	ABCDE and obs
2020/01/16 2:38:43 pm GMT	A604		Anaphylaxis		Student Nurse	5	5	2	4	2	5	5	5	Actor	Actor	5	More real - patient can communicate	1	No communication	4	5	I feel valued and responsible	Very interactive	Longer hours	Important to ask questions and revise clinical skills regularly
2020/01/16 2:57:04 pm GMT	A602		Anaphylaxis		Registered Nurse	5	5	4	5	1	5	5	5	Actor	Actor	5	It mimic a real situation	3	Because manikins can't really e, press their feelings	2	5	It makes me reflect on possible situations might occurred in Real working environment	The real actor	Very useful	Always all 2222 in an event of analphilatics shock.
2020/01/20 8:22:43 am GMT	A400 (OPAU)		Fall		Student Nurse	5	5	3	3	0	5	5	5	Actor	No opinion	3	I don't think it makes much difference	3	Same as above	0	3		A-E assessment	N/A. Fantastic.	A-E assessment. AVPU.
2020/01/20 11:09:34 am GMT	A400 (OPAU)		Fall		Student Nurse	5	5	3	4	1	5	5	5	Actor	Actor	4	They can respond easier when I ask, move if asked etc.	3	Easier to set obs etc. (did not use a manikin)	1	3		Stopping halfway through to talk about scenario		ABCDE for assessing patients, go through the steps when assessing/informing others
2020/01/20 11:12:32 am GMT	A400 (OPAU)		Fall		Student Nurse	4	5	3	4	1	5	4	5	Actor	Actor	5	Becasue I think with an actor you feel like it's a real patient.	3		2	3			Everything was alright for me. The only issue was the room because its small. Maybe next time we'll do the simulation in a big room.	Ask the patient if he's alright. Ask for help and advice.
2020/01/21 11:52:52 am GMT	Other	DSEU	Anaphylaxis		Registered Nurse	4	4	3	4	1	4	4	4	Actor	Actor	4		4		0	4
2020/01/21 11:55:28 am GMT	Other	DSEU	Anaphylaxis		Registered Nurse	5	5	3	3	0	5	5	5	Actor	Actor	5		3		2	5				Get intravenous fluid ready
2020/01/21 11:56:23 am GMT	Other	DSEU sbch	Anaphylaxis		Student Nurse	5	5	1	2	1	5	5	5	Actor	Actor	5	Made the session more real	1	I wouldnâ€™t feel the urgency in the situation	4	5	I am a student nurse and I was pleased to be asked to participate	A to e assessment		A to E assessment, allergic reactions
2020/01/21 11:56:25 am GMT	Other	DSEU , SBCH	Anaphylaxis		Registered Nurse	4	4	2	4	2	4	5	4	Actor	Actor	4		3		1	4
2020/01/21 11:56:26 am GMT	SBCH - 200		Anaphylaxis		Student Nurse	4	5	2	4	2	5	4	5	Actor	Actor	5		3		2	4		The resource kit		Always call for help Donâ€™t give out non prescribed medications
2020/01/21 11:57:49 am GMT	Other	Day endoscopy and Surgery SBCH	Anaphylaxis		Student Nurse	5	5	1	2	1	5	5	5	Actor	Actor	5	Seems more real life scenario	2		3	5				The order of vital signs taking and the importance of calling for help
2020/01/21 11:58:55 am GMT	Other	DSEU	Anaphylaxis		Registered Nurse	5	5	4	5	1	5	5	5	Actor	Actor	5	Real life challenge. Useful for patient care.	3		2	5		Knowing the out of hours approach.	Sepsis	A to E approach, Adrenalin dose & route
2020/01/21 2:06:18 pm GMT	SBCH - 200		COPD Exacerbation		Nursing Assistant	5	5	2	4	2	5	4	5	Actor	No opinion	5		2		3	4
2020/01/21 2:07:23 pm GMT	SBCH - 200		COPD Exacerbation		Registered Nurse	5	5	4	5	1	5	5	5	Actor	No opinion	3		3		0	5				Call for help at earliest opportunity
2020/01/21 2:10:44 pm GMT	SBCH - 200		COPD Exacerbation		Student Nurse	5	5	2	4	2	5	5	5	Actor	Actor	5	It feels like a more real situation	4		1	5		Going through ABCD on the debrief	Sepsis, chocking, cardiac arrest	Ask for help when youâ€™ve assessed situation and communicate with multidisciplinary team
2020/01/21 2:11:09 pm GMT	SBCH - 200		COPD Exacerbation		Student Nurse	5	5	3	4	1	5	5	4	Actor	Actor	4	Educational	1	Too stiff and heavy	3	5		Using a human being instead of manikin	Sepsis, choking, etc	Working within my role and always ask for help
2020/01/21 3:00:43 pm GMT	SBCH - dentistry		Anaphylaxis		Student dentist	5	5	3	4	1	5	5	5	Actor	Actor	5	Can ask how the patient it feeling, more realistic	2	Less realistic	3	4	Was nice to participate as a student dentist	De brief after		A-e assessment
2020/01/21 3:01:25 pm GMT	SBCH - dentistry		Anaphylaxis		Student Dentist	5	5	1	3	2	5	5	5	Actor	Actor	5	Involves the factor of communication	3	No communication	2	5
2020/01/21 3:06:53 pm GMT	SBCH - dentistry		Anaphylaxis		Dentist	5	5	3	4	1	5	4	5	Actor	No opinion	3	An actor makes me more nervous	3	I wouldnt get the same response but may feel thatvi couldnt hurt it	0	3		Being able to practice actually doing something	Mi,	Abcde is priority and where to position someone
2020/01/21 3:07:34 pm GMT	SBCH - dentistry		Anaphylaxis		Nursing Assistant	5	5	3	4	1	5	5	5	Actor	Actor	5	As an actor can give conflicting information	2	As you donâ€™t get patient response	3	5		Knowing that itâ€™s ok to give adrenaline	None, medicine administration, heart attack, diabetes	Ensure to use A to E , and get help immediately
2020/01/21 3:37:13 pm GMT	SBCH - dentistry		Anaphylaxis		Dentist	5	5	2	3	1	5	5	5	Actor	Actor	5		3		2	5
2020/01/21 3:38:20 pm GMT	SBCH - dentistry		Anaphylaxis		Dental nurse	5	5	3	5	2	5	5	5	Actor	Actor	5		1		4	5				Communication confidence
2020/01/21 3:40:17 pm GMT	SBCH - dentistry		Anaphylaxis		Dental nurse	5	3	2	3	1	5	5	5	Actor	Actor	5	Communication	3	Do more to it	2	4	Everyone got involved	Discussing the scenario	Nothing	How to act in a emergency situation
2020/01/21 3:40:33 pm GMT	SBCH - dentistry		Anaphylaxis		Dental nurse	4	5	1	4	3	5	4	5	Actor	Actor	5		1		4	4
2020/01/21 3:44:59 pm GMT	SBCH - dentistry		Anaphylaxis		Dental nurse	5	5	2	3	1	5	5	5	Actor	Actor	5	An actor can act out signs and symptoms and as tou may ask the patient questons in some medical emergencies it would be more realistic.	2	As above i feel a actor would be more benifical	3	5			Any medical emergency situation simulations would be great help.	How to better identify a anaphylaxis and first line drug follow up.
2020/01/21 3:52:47 pm GMT	SBCH - dentistry		Anaphylaxis		Dentist	5	5	2	3	1	5	5	5	Actor	Actor	5		3		2	5
2019/09/10 2:46:08 pm GMT	A604		anaphylaxis		Nursing Assistant	4	5	4	4	0	4	3	5	Manikin	No opinion	4		4	You can touch a manikin and normally asess	0					How to deal with anaphylaxis + importance of ABCDE + SBAR
2019/09/10 2:48:07 pm GMT	A604		anaphylaxis		Student nurse	5	5	4	4	0	4	4	5	Manikin	Manikin	3		3		0			scenario	not in a bay	can give adrenaline with guidelines, know the protocol
2019/09/10 2:49:51 pm GMT	A604		anaphylaxis		student nurse	5	5	3	4	1	5	5	5	Manikin	No opinion	3		3		0			yes I know what to look out for	just more scenarios	what to do in the situation when someone had a reaction to their medication
2019/09/26 2:53:38 pm GMT	A604		PE		Student Nurse	5	5	3	4	1	5	5	5	Manikin	Actor	4		1		3
2019/09/26 2:54:47 pm GMT	A604		PE		Registered Nurse	5	5	2	3	1	5	4	4	Manikin	No opinion	3		3		0				Major Haemorrhage	Delegate Tasks SBAR on phone
2019/09/26 2:56:01 pm GMT	A604		PE		Student Nurse	5	5	3	4	1	5	4	4	Manikin	Actor	4	Able to relax more	3		1			Going through ABCDE again	Crash teaching session	How to assess Always ask
2019/09/26 2:57:20 pm GMT	A604		PE		Nursing Assistant	3	4	1	2	1	4	4	3	Manikin	Actor	4	was hard to take it seriously with sim man	2	its just not realistic	2					knowing what equipment to get bleep doctor
2019/10/01 2:31:43 pm GMT	A524		Seizure		Doctor	5	5	4	5	1	5	5	5	Manikin	Manikin	2	Difficult to act a seizure safely	4	Better ability to assess & give treatment	-2			A very useful session		Doses of benzos, causes of seizures other than epilepsy
2019/10/01 2:33:01 pm GMT	A525		Epileptic seizure		Student nurse	4	3	2	3	1	4	4	4	Manikin	Actor	4	More realistic	2	Less awkward	2			Learning from other members		To stay calm and say things out loud so everyone is aware of whatâ€™s happening and being done
2019/10/01 2:33:12 pm GMT	A525		Epilepticus		Registered Nurse	5	5	3	4	1	4	5	5	Manikin	No opinion	4	Will be able to talk to the â€œptâ€_x009d_	4	Feel more comfortable in treating the pt	0			Having a doctor here	N/a	Not to panic
2019/10/01 2:33:20 pm GMT	A525		Seizures		Student nurse	5	4	4	4	0	5	5	5	Manikin	Actor	5		5		0			Yes it will help for future learning	Use an actor	Knowing how to react and keep calm
2019/10/01 3:03:53 pm GMT	A525		Seizure		Registered Nurse	5	5	2	4	2	4	4	5	Manikin	Actor	4	to give comfort and react in a more natural way	2		2			explanation after simulation of best steps	NA	Dose of medication A-E assessment "out loud"
2019/10/01 4:40:05 pm GMT	A525		Seizures		Student nurse	5	4	4	4	0	5	5	5	Manikin	Actor	5		5		0			Yes it will help for future learning	Use an actor	Knowing how to react and keep calm
2019/10/03 8:28:07 am GMT	A606		Anaphylaxis		Student nurse	5	5	1	2	1	5	5	5	Manikin	Actor	4		3		1
2019/10/03 8:30:12 am GMT	A606		Anaphylaxis		Registered Nurse	4	5	5	5	0	4	4	5	Manikin	No opinion	2		4		-2			Feedback and awareness of appropriate algorithms	Unsure, have had a lot of sim training	Where things are kept in the clinic area and refresh of the anaphylaxis algorithm
2019/10/03 12:18:30 pm GMT	A606		Anaphylaxis		Nursing Assistant	5	5	4	4	0	4	5	5	Manikin	No opinion	4		4		0			help to be sure of the knowledge	with similar cases like cardiac arrest
2019/10/03 12:20:10 pm GMT	A606		Sepsis		Registered Nurse	5	5	4	5	1	5	5	5	Manikin	No opinion	5		4		1			Manikin that talks really helps	very good teaching session very good trainers	Anaphylactic shock happens know what to do
2019/10/03 1:45:24 pm GMT	A300		Exacerbation of COPD		Registered Nurse	5	5	3	3	0	5	5	5	Manikin	Manikin	3		4		-1
2019/10/03 1:45:48 pm GMT	A300		Respiratory		Registered Nurse	5	5	2	3	1	5	5	5	Manikin	Manikin	1		5		-4
2019/10/03 1:59:07 pm GMT	A300		Respiratory Deterioration		Student Nurse	4	5	3	3	0	5	5	5	Manikin	No opinion	3		3		0			All of it	NA	Difference between type 2 respiratory failure
2019/10/08 8:06:14 am GMT	A414		Emergency our of hours		Registered Nurse	5	5	3	3	0	5	5	5	Manikin	Manikin	3		3		0			Noticing own weaknesses and lack in knowledge		Be aware of the patient and execute an organized assessment. Stay cool
2019/10/08 8:37:02 am GMT	A414		Major Haemorrhage		Registered Nurse	4	4	4	4	0	4	4	4	Manikin	Actor	4		3		1			discussion, group discussion is helpful to remember things		Major haemorrhage procedure
2019/10/08 8:38:08 am GMT	A414		Major Haemorrhage		Nursing Assistant	5	5	5	5	0	5	5	5	Manikin	Manikin	2	because they are not ill	5	because would not be afraid of harming him	-3			it was all helpful
2019/10/08 8:39:38 am GMT	A414		Major Haemorrhage		Registered Nurse	5	5	3	4	1	5	5	5	Manikin	Actor	4		3		1			Going through the steps you need to take take away during this scenario	more emergency situations	call major haemorrhage AND crash team prepare as best you can
2019/10/08 2:27:59 pm GMT	BEH A+E		Anaphylaxis		Registered Nurse	4	4	3	5	2	4	5	5	Manikin	Actor	5		3	difficult to hear person talking very well. but ok no problem	2			team working good	sepsis patient H/O head injury know hisotry say with SAH	Remember crash trolley has 2 plug to unplug before pulling it away from wall
2019/10/08 2:29:32 pm GMT	BEH A+E		Anaphylaxis		Registered Nurse	5	5	4	5	1	5	5	5	Manikin	No opinion	3		3		0			Familiarising self with locations of drugs and corking as a team in a emergency	longer session	Good communication is key improved confidence in emergency situations
2019/10/08 2:30:33 pm GMT	BEH A+E		Anaphylaxis		Registered Nurse	4	4	2	4	2	4	4	4	Manikin	Manikin	3		4		-1			The debriefing - covering each area individually	Cardiac arrest - good update CVA
2019/10/08 2:31:58 pm GMT	BEH A+E		Anaphylaxis		Registered Nurse	5	5	3	4	1	5	5	5	Manikin	Manikin	3		4		-1			Realising what i dont know locating things	longer sessions epilepsy/fitting	Know the locations of medications/ equipment
2019/10/08 2:33:37 pm GMT	BEH A+E		Anaphylaxis		Registered Nurse	4	4	3	4	1	4	5	4	Manikin	Actor	4		3		1			good to familiarize self with anaphylaxis drugs	longer session (though difficult due to time constraints)	drugs used in anaphylaxis location of drugs in our cupboard
2019/10/09 8:17:47 am GMT	BEH A+E		Anaphylaxis		Doctor	5	5	3	4	1	4	4	5	Manikin	Manikin	2		4		-2			Protocol review after team dyanmics discussion after	concentrate on 1 area of feedback at a time e.g. abcde, leadership, records	1. our ward no. for 2222 call ID 2. rotating through ABCDE on and on
2019/10/10 2:39:52 pm GMT	SBCH - 200		Anaphylaxis		Registered Nurse	5	4	2	3	1	5	5	5	Manikin	Manikin	4	immersion	4	extra pressure of live example!	0				Clarification of using actual product (my 1st sim so was a little unclear)	#NAME?
2019/10/10 2:41:56 pm GMT	SBCH - 200		Anaphylaxis		Registered Nurse	5	4	3	4	1	5	5	5	Manikin	No opinion	3	I would be happy and find it beneficial regardless	3	As above	0			working through scenarios as a team and in real time Debrief and reflection very beneficial in facilitating learning	Falls CVA Hypoglycaemia Head injury	As leader it is beneficial to stand back to lead when able Good + frequent communication is essential
2019/10/14 10:33:24 am GMT	CCU		Anaphylaxis		Registered Nurse	5	5	4	5	1	5	5	5	Manikin	Manikin	4		4		0			All
2019/10/14 11:00:03 am GMT	C603		Anaphylaxis		Student nurse	5	5	3	4	1	5	5	5	Manikin	Actor	5	More realistic	3	Helpful but can be awkward	2			Informative	Actor rather than manakin	Disconnect early and to delegate well
2019/10/14 11:00:24 am GMT	C604		Anaphylactic situation		Nursing Assistant	5	3	4	4	0	5	3	5	Manikin	No opinion	3		3		0
2019/10/14 12:15:01 pm GMT	CCU		Anaphylaxis		Registered Nurse	4	5	4	4	0	4	4	4	Manikin	Manikin	3		3		0
2019/10/14 12:16:41 pm GMT	CCU		Anaphylaxis		Registered Nurse	4	4	4	4	0	4	4	5	Manikin	Manikin	3		4		-1			Going over the order		never be afraid to escalate 2222 if in doubt clinical guidelines for anaphylaxis
2019/10/16 1:53:27 pm GMT	C808		Epilepticis		Student nurse	5	5	2	4	2	5	5	5	Manikin	No opinion	4	More life like	3		1			Involving both nurses, nursing assistant and doctors		Where the medication is kept, Communication
2019/10/16 1:53:39 pm GMT	A583		Seizure		Nursing Assistant	4	4	4	4	0	4	4	4	Manikin	No opinion	5		4		1			Yes everything	Explain better	How to get help and who to get
2019/10/16 1:55:32 pm GMT	538		Seizures		Doctor	5	5	4	5	1	5	5	5	Manikin	Actor	5	Realistic setting!	1		4			Easygoing atmosphere	Regular	Know where to get right meds
2019/10/17 11:40:51 am GMT	C808		Epilepticis		Student nurse	5	5	2	4	2	5	5	5	Manikin	No opinion	4	More life like	3		1			Involving both nurses, nursing assistant and doctors		Where the medication is kept, Communication
2019/10/21 12:08:26 pm GMT	BEH A+E		Anaphylaxis		Registered Nurse	5	5	3	4	1	5	5	4	Manikin	Manikin	2	Would feel less comfortable practicing on a real person	4	Can practice with no fear of hurting the patient!	-2			Debrief was helpful	Patient collapse in waiting area	#NAME?
2019/10/21 12:10:23 pm GMT	BEH A+E		Anaphylaxis		Doctor	5	5	3	4	1	5	5	5	Manikin	Actor	5		3		2			The discussion after was quite to the point and informative	Stroke patient	#NAME?
2019/10/31 2:54:31 pm GMT	A300 (AMU)		Seizure		Doctor	4	4	3	4	1	4	4	4	Manikin	No opinion	3	Manikin was fine for this scenario	4		-1	4				Lay patients on side for seizures, remember airway adjuncts
2019/10/31 2:54:47 pm GMT	A300 (AMU)		Seizure		Doctor	5	5	3	3	0	5	5	5	Manikin	Actor	2		5		-3	5				Hyponatremia in seizure NP aorway early
2019/10/31 2:55:52 pm GMT	A300 (AMU)		Seizure		Student Nurse	4	5	3	4	1	5	5	5	Manikin	No opinion	4		4		0	5				Time seizures Think of the basic stuff first ABCDE
2019/10/31 2:56:11 pm GMT	A400 (OPAU)		Seizure		Registered Nurse	5	5	2	3	1	5	5	5	Manikin	Manikin	3	I found the manikin useful	4	Less daunting	-1	5		Going over ABCDE assessment	Hypo	ABCDE assessment is crucial and always put oxygen on.
2019/11/05 2:32:20 pm GMT	A522		Fall		Registered Nurse	5	5	3	4	1	5	5	5	Manikin	No opinion	3	It can sometimes be awkward	4	Less awkward	-1	5	Understand more	The debrief at the end	N/a	To know when to escalate, and to not be worried to escalate my concerns
2019/11/06 2:44:52 pm GMT	A515		Seizure		Registered Nurse	5	5	2	4	2	4	4	5	Manikin	Actor	4		3		1	4
2019/11/06 2:44:54 pm GMT	A515		Seizure		Nursing Assistant	4	5	2	4	2	5	5	5	Manikin	Manikin	1		5		-4	5
2019/11/06 2:45:12 pm GMT	A515		Seizure		Band 4	5	5	5	5	0	5	5	5	Manikin	Manikin	5		5		0	5
2019/11/06 2:46:46 pm GMT	A515		Seizure		Nursing Assistant	5	5	3	4	1	5	5	5	Manikin	Actor	5	It would be more like the real situation	1		4	5
2019/11/07 3:23:12 pm GMT	A604		Seizure		Registered Nurse	5	5	3	4	1	5	5	5	Manikin	No opinion	4	It depends on situation	4	Depending on situation	0	5	Because what I donâ€™t know before	Able to speak up for patient	It was really nice	Follow guidelines for seizures and be confident in speaking up if I feel the junior doctor was not confident enough in their approach in an emergency
2019/11/07 3:25:12 pm GMT	A604		Seizure		Nursing Assistant	5	5	1	2	1	5	5	5	Manikin	No opinion	4	Because it would make it more realistic	3	Because the iv line are already there	1	4	Because potentially save someoneâ€™s live	PACE	Distressed patient	Pace and stand up if something is wrong
2019/11/07 3:27:05 pm GMT	A300 (AMU)		Seizure		Student Nurse	4	5	3	4	1	5	5	5	Manikin	No opinion	4		4		0	5				Time seizures Think of the basic stuff first ABCDE
2019/11/12 3:28:37 pm GMT	A522		Seizure		Registered Nurse	5	5	1	3	2	5	5	5	Manikin	No opinion	3	Either is good	3		0	4	Na	Na	Na	Know when to challenge your highers
2019/11/12 3:28:43 pm GMT	A522		Seizure		Nursing Assistant	5	5	5	5	0	5	5	5	Manikin	Manikin	3		3		0	5		All of it was incredibly beneficial	I thought it was all brilliant. Maybe a hand copy if the escalation sheet.
2019/11/12 3:29:57 pm GMT	A522		Seizure		Nursing Assistant	4	5	2	3	1	5	3	4	Manikin	Manikin	3		4		-1	5		yeah understanding its okay to challenge higher/senior members of staff, as long ad the reason is justified	id be welcome to any
2019/11/18 2:33:24 pm GMT	CCU			SOB	Registered Nurse	5	5	5	5	0	5	5	5	Manikin	Manikin	3		4		-1	5		Debrief was very thorough and helpful for learning	Airway scenarios/ breathing problems	Treatment for ARDS and quick escalation
2019/11/18 2:33:43 pm GMT	CCU		Other	Shortness of breath	Nursing Assistant	5	4	5	5	0	5	5	5	Manikin	No opinion	3		3		0	5		Communication with the team
2019/11/18 3:01:32 pm GMT	C808		Other	Shortness of breath	Nursing Assistant	5	4	1	2	1	5	5	5	Manikin	Actor	5	More realistic	3	Could be expensive	2	5		Understanding teamwork is important	A doctor included in the session
2019/11/20 11:53:46 am GMT	A525		Fall		Registered Nurse	4	4	3	4	1	5	4	4	Manikin	No opinion	3		3		0	3				always articulate A&E assessment , decreased HR/increased BP means increased intracranial pressure
2019/11/20 11:56:24 am GMT	A604		Seizure		Registered Nurse	5	5	2	4	2	5	5	5	Manikin	No opinion	4		4		0	3		keep in mind that I should not follow doctor's orders sometimes	severe haemorragia	not to follow doctor's orders, get the guideline
2019/11/20 12:06:08 pm GMT	A525		Seizure		Registered Nurse	5	5	4	4	0	4	4	5	Manikin	Manikin	5		5		0	5				guidelines on seizure to print
2019/11/20 2:32:15 pm GMT	A515		Intracranial Bleed		Band 4	5	5	2	3	1	5	5	5	Manikin	No opinion	3	The manikin was so realistic	3		0	5	I felt part of the work team		Heart arrest
2019/11/20 2:32:41 pm GMT	A515		Intracranial Bleed		Registered Nurse	5	5	5	5	0	5	5	5	Manikin	Manikin	5		5		0	5
2019/11/20 2:33:07 pm GMT	A515		Intracranial Bleed		Nursing Assistant	5	5	4	4	0	5	5	5	Manikin	Manikin	3	I wonâ€™t make much difference I think	4		-1	5	Meme me feel as a part of the team and also feels I can also play important part in care of the patient
2019/11/20 3:16:11 pm GMT	A515		Intracranial Bleed		Band4	5	5	3	5	2	5	5	5	Manikin	Manikin	5		5		0	5		.	.	.
2019/11/20 3:17:50 pm GMT	A515		Intracranial Bleed		Registered Nurse	5	5	3	4	1	5	5	5	Manikin	Manikin	3		5		-2	5		Practicing on ward with other team members	Algood	Assess what is required, take on board advice given
2019/11/20 3:18:38 pm GMT	A515		Intracranial Bleed		Doctor	5	5	3	4	1	5	5	5	Manikin	No opinion	3	Good learning points from both	3		0	3				ABCDE approach Escalation Oxygen therapy
2019/11/20 4:43:13 pm GMT	A515		Intracranial Bleed		Nursing Assistant	4	4	4	4	0	5	5	5	Manikin	No opinion	4		4		0	4
2019/11/20 4:44:07 pm GMT	A515		Intracranial Bleed		Doctor	5	5	4	5	1	5	5	5	Manikin	No opinion	3		3		0	5		MDT doing simulation		crash call!
2019/11/20 4:45:58 pm GMT	A515		Intracranial Bleed		Physician's Associate	5	5	1	4	3	5	4	5	Manikin	No opinion	4		4		0	3		scenario specific to specialty		Complete A-E assessment Reassess regularly
2019/11/20 4:48:12 pm GMT	A515		Intracranial Bleed		Registered Nurse	5	5	3	4	1	5	5	4	Manikin	No opinion	3		3		0	4		the facilitator and the equipment / bleep system available to help it be more real	arrests (cardiac & respiratory)	#NAME?
2019/11/27 12:54:27 pm GMT	Other	DSEU SBCH	Anaphylaxis		Student Nurse	5	5	4	5	1	5	5	5	Manikin	No opinion	3		3		0	4		Found the whole thing useful, should be implemented more on wards.	Nothing needed improving, just need more teaching sessions.	Anaphylaxis medication box, A-E assessment
2019/11/27 12:54:47 pm GMT	Other		Anaphylaxis		Nursing Assistant	4	5	3	3	0	4	4	5	Manikin	Manikin	3		3		0	4
2019/11/27 12:55:19 pm GMT	Other	A201	Anaphylaxis		Registered Nurse	5	5	2	4	2	2	5	5	Manikin	Manikin	3		5		-2	5		All of it
2019/11/27 12:57:08 pm GMT	Other	DSEU	Anaphylaxis		Registered Nurse	5	5	3	4	1	5	5	5	Manikin	Manikin	3		4		-1	4
2019/11/27 1:03:56 pm GMT	Other	SBCH DSEU 201	Anaphylaxis		Registered Nurse	5	5	5	5	0	5	5	5	Manikin	No opinion	5		5		0	5		Refreshing knowledge	More emergency scenario	1. Verbalise what you are doing 2. Importance of a scriber 3. Specifying delegation
2019/12/04 5:17:24 pm GMT	CCU			SOB	Registered Nurse	5	5	5	5	0	5	5	5	Manikin	Manikin	3		4		-1	5		Debrief was very thorough and helpful for learning	Airway scenarios/ breathing problems	Treatment for ARDS and quick escalation
2019/12/30 7:16:51 pm GMT	A515		Seizure		Nursing Assistant	5	5	3	4	1	5	5	5	Manikin	Actor	5	It would be more like the real situation	1		4	5
