# Supplementary material for: Comparison of the use of manikins and simulated patients in a multidisciplinary in situ medical simulation program for healthcare professionals in the United Kingdom
Source: J Educ Eval Health Prof. 2021 Apr 20;18:8. doi: 10.3352/jeehp.2021.18.8 (PMC8175761; doi:10.3352/jeehp.2021.18.8)
Supplement: Supplementary file 2 [file jeehp-18-08-dataset2.xls]

## Sheet: Sheet2
Model	Level	Relevance	Con_befo	Con_afte	Con_chang	Imortance	Enjoyment	Regularity	ACTOR_benef	MANIKIN_benef	Differ
A	5	5	2	4	2	5	5	5	5	1	4
A	5	5	3	4	1	5	5	5	5	2	3
A	5	5	3	4	1	5	4	4	4	2	2
A	4	4	2	4	2	5	4	5	4	2	2
A	5	5	4	5	1	5	4	4	4	3	1
A	5	5	2	3	1	4	4	5	5	2	3
A	5	5	3	3	0	5	5	5	5	3	2
A	4	4	3	4	1	4	4	4	3	3	0
A	4	5	4	4	0	5	4	4	4	3	1
A	5	5	3	3	0	4	4	5	4	2	2
A	5	5	4	4	0	5	5	5	5	1	4
A	4	3	3	3	0	4	4	4	4	3	1
A	5	5	4	4	0	5	5	5	5	1	4
A	4	4	2	4	2	4	4	4	4	3	1
A	5	5	3	4	1	5	5	5	4	3	1
A	4	5	3	4	1	5	5	5	5	2	3
A	4	4	1	3	2	5	5	5	4	3	1
A	5	4	1	3	2	5	5	5	5	2	3
A	5	5	3	4	1	5	5	5	5	2	3
A	5	5	3	5	2	5	5	5	5	3	2
A	5	5	2	3	1	4	4	4	5	3	2
A	5	5	2	4	2	5	5	5	5	3	2
A	5	5	3	4	1	5	5	5	3	3	0
A	5	5	4	4	0	5	5	5	5	1	4
A	5	5	4	4	0	5	5	5	5	4	1
A	5	5	1	4	3	5	5	5	5	2	3
A	5	5	2	2	0	5	4	4	5	1	4
A	4	5	2	3	1	5	5	5	5	3	2
A	5	5	3	4	1	5	5	5	5	3	2
A	5	5	5	5	0	5	4	4	5	3	2
A	5	5	3	4	1	5	5	5	5	1	4
A	4	4	4	4	0	5	5	5	4	4	0
A	5	5	4	4	0	5	5	4	5	3	2
A	5	5	3	4	1	5	5	5	5	2	3
A	5	5	4	5	1	5	5	5	5	4	1
A	5	5	3	4	1	5	5	5	3	5	-2
A	5	5	3	4	1	5	5	5	5	3	2
A	5	5	3	4	1	5	5	5	5	2	3
A	5	5	2	4	2	5	5	5	5	1	4
A	5	5	4	4	0	5	5	5	5	1	4
A	3	4	4	4	0	4	2	1	1	3	-2
A	5	5	4	5	1	4	4	5	5	1	4
A	5	5	3	5	2	5	5	3	4	3	1
A	4	5	4	5	1	5	4	5	5	4	1
A	4	5	4	4	0	5	5	5	5	4	1
A	5	5	4	4	0	5	5	4	5	3	2
A	5	5	3	4	1	4	4	5	5	3	2
A	5	5	2	4	2	5	4	5	4	2	2
A	5	5	3	4	1	5	5	5	4	4	0
A	5	5	3	4	1	5	5	5	5	1	4
A	5	5	1	2	1	5	4	5	5	1	4
A	5	5	2	2	0	5	5	5	5	2	3
A	5	5	4	5	1	5	5	5	5	1	4
A	5	5	3	5	2	5	5	5	5	1	4
A	4	5	3	4	1	4	4	5	5	1	4
A	5	5	3	4	1	5	5	5	5	3	2
A	5	3	1	3	2	4	5	5	5	3	2
A	5	5	2	4	2	4	5	5	4	3	1
A	5	5	4	5	1	5	5	5	5	4	1
A	5	5	3	4	1	5	4	4	4	3	1
A	4	4	4	4	0	4	4	4	4	2	2
A	4	5	3	4	1	4	4	5	5	5	0
A	5	5	4	4	0	4	4	4	4	2	2
A	4	5	3	4	1	4	4	4	4	3	1
A	4	4	4	4	0	4	4	4	4	4	0
A	5	5	2	3	1	5	5	5	4	2	2
A	5	5	3	4	1	5	5	5	5	2	3
A	5	5	2	5	3	4	4	4	4	2	2
A	3	4	4	4	0	5	5	5	4	4	0
A	3	5	1	2	1	4	4	5	4	3	1
A	5	5	3	4	1	5	5	5	5	5	0
A	5	5	2	3	1	5	5	5	5	1	4
A	5	5	3	5	2	5	5	5	5	3	2
A	5	5	4	5	1	5	5	5	5	2	3
A	5	5	4	4	0	5	4	5	3	3	0
A	5	5	4	5	1	5	5	5	3	3	0
A	5	5	4	5	1	5	4	4	5	2	3
A	5	5	4	4	0	5	5	5	5	3	2
A	4	4	3	4	1	4	4	5	5	5	0
A	5	5	2	4	2	5	5	5	4	3	1
A	5	5	4	5	1	4	5	5	4	3	1
A	5	5	3	3	0	5	5	5	5	3	2
A	5	5	3	4	1	5	5	5	5	2	3
A	4	5	3	4	1	5	5	5	4	4	0
A	5	5	4	5	1	5	5	5	5	1	4
A	4	5	4	5	1	5	5	5	5	3	2
A	5	5	4	5	1	4	4	5	4	4	0
A	5	5	2	4	2	5	4	5	4	4	0
A	5	5	4	4	0	5	5	5	5	2	3
A	4	4	3	4	1	4	4	4	5	2	3
A	4	5	2	3	1	5	5	5	5	5	0
A	5	5	1	3	2	5	5	5	5	3	2
A	4	4	1	3	2	4	4	4	4	4	0
A	5	5	3	3	0	5	5	5	5	2	3
A	5	5	2	4	2	5	5	5	5	1	4
A	5	5	2	4	2	5	5	5	5	3	2
A	5	5	2	4	2	4	4	4	5	1	4
A	5	5	2	4	2	5	5	5	5	1	4
A	5	5	4	5	1	5	5	5	5	3	2
A	5	5	3	3	0	5	5	5	3	3	0
A	5	5	3	4	1	5	5	5	4	3	1
A	4	5	3	4	1	5	4	5	5	3	2
A	4	4	3	4	1	4	4	4	4	4	0
A	5	5	3	3	0	5	5	5	5	3	2
A	5	5	1	2	1	5	5	5	5	1	4
A	4	4	2	4	2	4	5	4	4	3	1
A	4	5	2	4	2	5	4	5	5	3	2
A	5	5	1	2	1	5	5	5	5	2	3
A	5	5	4	5	1	5	5	5	5	3	2
A	5	5	2	4	2	5	4	5	5	2	3
A	5	5	4	5	1	5	5	5	3	3	0
A	5	5	2	4	2	5	5	5	5	4	1
A	5	5	3	4	1	5	5	4	4	1	3
A	5	5	3	4	1	5	5	5	5	2	3
A	5	5	1	3	2	5	5	5	5	3	2
A	5	5	3	4	1	5	4	5	3	3	0
A	5	5	3	4	1	5	5	5	5	2	3
A	5	5	2	3	1	5	5	5	5	3	2
A	5	5	3	5	2	5	5	5	5	1	4
A	5	3	2	3	1	5	5	5	5	3	2
A	4	5	1	4	3	5	4	5	5	1	4
A	5	5	2	3	1	5	5	5	5	2	3
A	5	5	2	3	1	5	5	5	5	3	2
M	4	5	4	4	0	4	3	5	4	4	0
M	5	5	4	4	0	4	4	5	3	3	0
M	5	5	3	4	1	5	5	5	3	3	0
M	5	5	3	4	1	5	5	5	4	1	3
M	5	5	2	3	1	5	4	4	3	3	0
M	5	5	3	4	1	5	4	4	4	3	1
M	3	4	1	2	1	4	4	3	4	2	2
M	5	5	4	5	1	5	5	5	2	4	-2
M	4	3	2	3	1	4	4	4	4	2	2
M	5	5	3	4	1	4	5	5	4	4	0
M	5	4	4	4	0	5	5	5	5	5	0
M	5	5	2	4	2	4	4	5	4	2	2
M	5	4	4	4	0	5	5	5	5	5	0
M	5	5	1	2	1	5	5	5	4	3	1
M	4	5	5	5	0	4	4	5	2	4	-2
M	5	5	4	4	0	4	5	5	4	4	0
M	5	5	4	5	1	5	5	5	5	4	1
M	5	5	3	3	0	5	5	5	3	4	-1
M	5	5	2	3	1	5	5	5	1	5	-4
M	4	5	3	3	0	5	5	5	3	3	0
M	5	5	3	3	0	5	5	5	3	3	0
M	4	4	4	4	0	4	4	4	4	3	1
M	5	5	5	5	0	5	5	5	2	5	-3
M	5	5	3	4	1	5	5	5	4	3	1
M	4	4	3	5	2	4	5	5	5	3	2
M	5	5	4	5	1	5	5	5	3	3	0
M	4	4	2	4	2	4	4	4	3	4	-1
M	5	5	3	4	1	5	5	5	3	4	-1
M	4	4	3	4	1	4	5	4	4	3	1
M	5	5	3	4	1	4	4	5	2	4	-2
M	5	4	2	3	1	5	5	5	4	4	0
M	5	4	3	4	1	5	5	5	3	3	0
M	5	5	4	5	1	5	5	5	4	4	0
M	5	5	3	4	1	5	5	5	5	3	2
M	5	3	4	4	0	5	3	5	3	3	0
M	4	5	4	4	0	4	4	4	3	3	0
M	4	4	4	4	0	4	4	5	3	4	-1
M	5	5	2	4	2	5	5	5	4	3	1
M	4	4	4	4	0	4	4	4	5	4	1
M	5	5	4	5	1	5	5	5	5	1	4
M	5	5	2	4	2	5	5	5	4	3	1
M	5	5	3	4	1	5	5	4	2	4	-2
M	5	5	3	4	1	5	5	5	5	3	2
M	4	4	3	4	1	4	4	4	3	4	-1
M	5	5	3	3	0	5	5	5	2	5	-3
M	4	5	3	4	1	5	5	5	4	4	0
M	5	5	2	3	1	5	5	5	3	4	-1
M	5	5	3	4	1	5	5	5	3	4	-1
M	5	5	2	4	2	4	4	5	4	3	1
M	4	5	2	4	2	5	5	5	1	5	-4
M	5	5	5	5	0	5	5	5	5	5	0
M	5	5	3	4	1	5	5	5	5	1	4
M	5	5	3	4	1	5	5	5	4	4	0
M	5	5	1	2	1	5	5	5	4	3	1
M	4	5	3	4	1	5	5	5	4	4	0
M	5	5	1	3	2	5	5	5	3	3	0
M	5	5	5	5	0	5	5	5	3	3	0
M	4	5	2	3	1	5	3	4	3	4	-1
M	5	5	5	5	0	5	5	5	3	4	-1
M	5	4	5	5	0	5	5	5	3	3	0
M	5	4	1	2	1	5	5	5	5	3	2
M	4	4	3	4	1	5	4	4	3	3	0
M	5	5	2	4	2	5	5	5	4	4	0
M	5	5	4	4	0	4	4	5	5	5	0
M	5	5	2	3	1	5	5	5	3	3	0
M	5	5	5	5	0	5	5	5	5	5	0
M	5	5	4	4	0	5	5	5	3	4	-1
M	5	5	3	5	2	5	5	5	5	5	0
M	5	5	3	4	1	5	5	5	3	5	-2
M	5	5	3	4	1	5	5	5	3	3	0
M	4	4	4	4	0	5	5	5	4	4	0
M	5	5	4	5	1	5	5	5	3	3	0
M	5	5	1	4	3	5	4	5	4	4	0
M	5	5	3	4	1	5	5	4	3	3	0
M	5	5	4	5	1	5	5	5	3	3	0
M	4	5	3	3	0	4	4	5	3	3	0
M	5	5	2	4	2	2	5	5	3	5	-2
M	5	5	3	4	1	5	5	5	3	4	-1
M	5	5	5	5	0	5	5	5	5	5	0
M	5	5	5	5	0	5	5	5	3	4	-1
M	5	5	3	4	1	5	5	5	5	1	4
